# Supplementary material for: Clinical and Sociodemographic Profile of Psychomotor Agitation in Mental Health Hospitalisation: A Multicentre Study
Source: Int J Environ Res Public Health. 2022 Nov 30;19(23):15972. doi: 10.3390/ijerph192315972 (PMC9735933; doi:10.3390/ijerph192315972)
Supplement: Supplementary file 1 [file ijerph-19-15972-s001.zip]

Archive with 1 entries (1 files):
- ijerph-1969981-supplementary.pdf
